# Supplementary material for: Antarctic Soil and Viable Microbiota After Long-Term Storage at Constant −20 °C
Source: Biology (Basel). 2025 Feb 20;14(3):222. doi: 10.3390/biology14030222 (PMC11940283; doi:10.3390/biology14030222)
Supplement: Supplementary file 1 [file biology-14-00222-s001.zip]

Archive with 3 entries (3 files):
- Supplementary Data S2. IRF 727808.txt
- Supplementary S3.pdf
- Supplementary table S1 ICP-OES  Raw Data.xlsx
