# Supplementary material for: Antarctic Soil and Viable Microbiota After Long-Term Storage at Constant −20 °C
Source: Biology (Basel). 2025 Feb 20;14(3):222. doi: 10.3390/biology14030222 (PMC11940283; doi:10.3390/biology14030222)
Supplement: Supplementary file 1 [file biology-14-00222-s001.zip › Supplementary table S1 ICP-OES Raw Data.xlsx]

## Sheet: Results
Project: ID 13050
Sample matrix: Soil
Sample received: 10/06/2024 (dd/mm/yyyy)
ISO/IEC 17025 accredited external service provider	LOR	Unit	1	2	3	4	5	6	7	8	9	10
Arsenic	0.02	mg/L	0.0243	0.0258	<LOR	<LOR	0.0173	<LOR	<LOR	0.124	0.0764	0.117
Beryllium	0.0004	mg/L	0.0077	0.008	0.0059	0.0091	0.0045	0.0053	0.0052	0.0093	0.0039	0.0081
Chromium	0.02	mg/L	0.4067	0.4225	0.311	0.4132	0.0307	0.0432	0.0427	0.409	0.0908	0.3148
Copper	0.04	mg/L	0.2831	0.2978	0.2045	0.2648	0.0536	0.073	0.0562	4.9212	1.5954	3.0888
Lead	0.04	mg/L	0.0877	0.0885	0.059	0.0883	0.0387	0.0349	0.0393	<LOR	<LOR	<LOR
Manganese	0.02	mg/L	7.018	7.2429	5.5836	6.0978	6.4964	7.2408	7.1916	5.1207	2.1755	3.9501
Molybdenum	0.016	mg/L	<LOR	<LOR	<LOR	<LOR	0.0161	0.0165	0.0185	<LOR	<LOR	<LOR
Phosphorus	0.2	mg/L	31.6	32	19.8	25.4	12.7	16.5	12.7	81.1	38.3	73.7
Strontium	0.004	mg/L	0.4067	0.4265	0.3594	0.4252	0.4023	0.6288	0.4242	1.2968	1.0254	1.3632
Tin	0.04	mg/L	<LOR	<LOR	<LOR	<LOR	<LOR	<LOR	<LOR	<LOR	<LOR	<LOR
Zinc	0.12	mg/L	1.4235	1.344	0.9398	1.035	0.6794	0.6987	0.7388	0.5786	0.4699	0.5643
Antimony	0.02	mg/L	<LOR	<LOR	<LOR	<LOR	<LOR	<LOR	<LOR	<LOR	<LOR	<LOR
Barium	0.008	mg/L	1.9299	1.7826	1.8402	1.6167	0.3487	0.4859	0.3933	0.3109	0.1062	0.2685
Cadmium	0.016	mg/L	<LOR	<LOR	<LOR	<LOR	<LOR	<LOR	<LOR	<LOR	<LOR	<LOR
Cobalt	0.008	mg/L	0.1798	0.1779	0.1423	0.1629	0.0596	0.0826	0.0624	0.4888	0.1769	0.3742
Iron	0.4	mg/L	654	620	448	518	316	362	346	436	116	359
Lithium	0.04	mg/L	1.1564	1.1146	0.7038	0.8585	0.0805	0.0953	0.0927	0.1064	0.0276	0.0802
Mercury	0.008	mg/L	<LOR	<LOR	<LOR	<LOR	<LOR	<LOR	<LOR	<LOR	<LOR	<LOR
Nickel	0.04	mg/L	0.1954	0.2092	0.1612	0.2247	<LOR	0.0381	0.0365	2.1913	0.9427	1.7909
Silver	0.02	mg/L	<LOR	<LOR	<LOR	<LOR	<LOR	<LOR	<LOR	<LOR	<LOR	<LOR
Thallium	0.02	mg/L	<LOR	<LOR	<LOR	<LOR	<LOR	<LOR	<LOR	<LOR	<LOR	<LOR
Vanadium	0.004	mg/L	0.8174	0.7887	0.6016	0.7261	0.1976	0.3055	0.2084	0.2604	0.0621	0.1832
